# Supplementary material for: ZmGLP1, a Germin-like Protein from Maize, Plays an Important Role in the Regulation of Pathogen Resistance
Source: Int J Mol Sci. 2022 Nov 18;23(22):14316. doi: 10.3390/ijms232214316 (PMC9699084; doi:10.3390/ijms232214316)
Supplement: Supplementary file 1 [file ijms-23-14316-s001.zip]

Archive with 1 entries (1 files):
- ijms-1930704-SI.pdf
